# Supplementary material for: Glycine inhibits NINJ1 membrane clustering to suppress plasma membrane rupture in cell death
Source: eLife. 2022 Dec 5;11:e78609. doi: 10.7554/eLife.78609 (PMC9754625; doi:10.7554/eLife.78609)
Supplement: Source data 1. [file elife-78609-data1.zip]

Archive with 21 entries (21 files):
- WB TIFF images - source data - relevant bands/Figure 1 - figure supplement 1C - native NINJ1 - relevant bands.tif
- WB TIFF images - source data - relevant bands/Figure 1 - figure supplement 2A - NINJ1 GAPDH - relevant bands.png
- WB TIFF images - source data - relevant bands/Figure 1 - figure supplement 2D - NINJ1 native - relevant bands.png
- WB TIFF images - source data - relevant bands/Figure 1A - iBMDM GAPDH - relevant bands.png
- WB TIFF images - source data - relevant bands/Figure 1A - iBMDM NINJ1 - relevant bands.png
- WB TIFF images - source data - relevant bands/Figure 3A - native NINJ1 - relevant bands.png
- WB TIFF images - source data - relevant bands/Figure 3A - SDS NINJ1 GAPDH - relevant bands.png
- WB TIFF images - source data - relevant bands/Figure 4 - figure supplement 2A - actin - relevant bands with quantification.tif
- WB TIFF images - source data - relevant bands/Figure 4 - figure supplement 2A - NINJ1 - relevant bands with quantification.tif
- WB TIFF images - source data - relevant bands/Figure 4 - figure supplement 2B - actin SDS - relevant bands.png
- WB TIFF images - source data - relevant bands/Figure 4 - figure supplement 2B - native NINJ1 - relevant bands.png
- WB TIFF images - source data - relevant bands/Figure 4A - actin SDS - relevant bands.png
- WB TIFF images - source data - relevant bands/Figure 4A - native NINJ1 - relevant bands.png
- WB TIFF images - source data - relevant bands/Figure 5 - figure supplement 1A - actin - relevant bands.png
- WB TIFF images - source data - relevant bands/Figure 5 - figure supplement 1A - FLAG - relevant bands.png
- WB TIFF images - source data - relevant bands/Figure 5A - actin - relevant bands.png
- WB TIFF images - source data - relevant bands/Figure 5A - casp1 p20 - relevant bands.png
- WB TIFF images - source data - relevant bands/Figure 5A - GSDMD - relevant bands.png
- WB TIFF images - source data - relevant bands/Figure 5A - IL1b - relevant bands.png
- WB TIFF images - source data - relevant bands/Figure 5A - proIL1b - relevant bands.png
- WB TIFF images - source data - relevant bands/Figure 5E - native HA-NINJ1 - relevant bands.png
