# Supplementary material for: Glycine inhibits NINJ1 membrane clustering to suppress plasma membrane rupture in cell death
Source: eLife. 2022 Dec 5;11:e78609. doi: 10.7554/eLife.78609 (PMC9754625; doi:10.7554/eLife.78609)
Supplement: Source data 2. [file elife-78609-data2.zip]

Archive with 29 entries (29 files):
- WB TIFF images - source data/Figure 1 - figure supplement 1C - native NINJ1.tif
- WB TIFF images - source data/Figure 1 - figure supplement 2D - native NINJ1 col.tif
- WB TIFF images - source data/Figure 1 - figure supplement 2D - native NINJ1.tif
- WB TIFF images - source data/Figure 1 suppl 2A -- GAPDH (1).tif
- WB TIFF images - source data/Figure 1 suppl 2A -- GAPDH (2).tif
- WB TIFF images - source data/Figure 1 suppl 2A -- NINJ1 (1).tif
- WB TIFF images - source data/Figure 1 suppl 2A -- NINJ1 (2).tif
- WB TIFF images - source data/Figure 1A - iBMDM GAPDH.tif
- WB TIFF images - source data/Figure 1A - iBMDM NINJ1 KO clones (1).tif
- WB TIFF images - source data/Figure 1A - iBMDM NINJ1 KO clones (2).tif
- WB TIFF images - source data/Figure 3A - NINJ1 GAPDH SDS.tif
- WB TIFF images - source data/Figure 3A - NINJ1 native page colorimetric.tif
- WB TIFF images - source data/Figure 3A - NINJ1 native PAGE.tif
- WB TIFF images - source data/Figure 3A - NINJ1 native.tif
- WB TIFF images - source data/Figure 3A - NINJ1 SDS.tif
- WB TIFF images - source data/Figure 4 suppl2A Native MDMs NINJ1 with quantification.tif
- WB TIFF images - source data/Figure 4 suppl2A SDS MDM B-actin with quantification.tif
- WB TIFF images - source data/Figure 4 suppl2B Native iPSDM.tif
- WB TIFF images - source data/Figure 4 suppl2B WB iPSDM B-actin.tif
- WB TIFF images - source data/Figure 4A Native MDMs NINJ1.tif
- WB TIFF images - source data/Figure 4A SDS MDM B-actin.tif
- WB TIFF images - source data/Figure 5 - figure supplement 1A - actin ninj1dox cas9.tif
- WB TIFF images - source data/Figure 5 - figure supplement 1A -- flag dox ninj1.tif
- WB TIFF images - source data/Figure 5A - 2022-07-06 2.tif
- WB TIFF images - source data/Figure 5A - 2022-07-06.tif
- WB TIFF images - source data/Figure 5A - actin nigericin + gly.tif
- WB TIFF images - source data/Figure 5A - casp1 cleavage glycine.tif
- WB TIFF images - source data/Figure 5A - GSDMD cleavage.tif
- WB TIFF images - source data/Figure 5F - HA native-PAGE.tif
